# Supplementary material for: Diet, Supplementation and Nutritional Habits of Climbers in High Mountain Conditions
Source: Nutrients. 2023 Sep 29;15(19):4219. doi: 10.3390/nu15194219 (PMC10574574; doi:10.3390/nu15194219)
Supplement: Supplementary file 1 [file nutrients-15-04219-s001.zip]

Archive with 1 entries (1 files):
- nutrients-2625530-supplementary.pdf
